# Supplementary material for: Full-waveform acoustic tomography for fluid temperature and flow
Source: Exp Fluids. 2025 Jul 8;66(8):145. doi: 10.1007/s00348-025-04068-z (PMC12238201; doi:10.1007/s00348-025-04068-z)
Supplement: Supplementary file 2 — A folder including the data and Python notebook to reproduce Figures 8 to 11. Additionally, we provide the regularization parameters applied for the straight-ray inversions (\documentclass[12pt]{minimal} \usepackage{amsmath} \usepackage{wasysym} \usepackage{amsfonts} \usepackage{amssymb} \usepackage{amsbsy} \usepackage{mathrsfs} \usepackage{upgreek} \setlength{\oddsidemargin}{-69pt} \begin{document}$$N_\text {RBS}$$\end{document}NRBS and \documentclass[12pt]{minimal} \usepackage{amsmath} \usepackage{wasysym} \usepackage{amsfonts} \usepackage{amssymb} \usepackage{amsbsy} \usepackage{mathrsfs} \usepackage{upgreek} \setlength{\oddsidemargin}{-69pt} \begin{document}$$\sigma _\text {RBF}$$\end{document}σRBF) and full-waveform inversions (width \documentclass[12pt]{minimal} \usepackage{amsmath} \usepackage{wasysym} \usepackage{amsfonts} \usepackage{amssymb} \usepackage{amsbsy} \usepackage{mathrsfs} \usepackage{upgreek} \setlength{\oddsidemargin}{-69pt} \begin{document}$$\sigma _k$$\end{document}σk of Gaussian smoothing kernels used in each iteration). [file 348_2025_4068_MOESM2_ESM.zip]

Archive with 17 entries (17 files):
- BuoyancyFree_FWI_Information.h5
- BuoyancyFree_Wrapped.h5
- Create Summarizing Figures.ipynb
- Precession_FWI_Information.h5
- Precession_Wrapped.h5
- SensorArrays.py
- Test_RBFs_BuoyancyFree_2x2.mat
- Test_RBFs_BuoyancyFree_4x2.mat
- Test_RBFs_BuoyancyFree_4x4.mat
- Test_RBFs_Precession_2x2.mat
- Test_RBFs_Precession_4x2.mat
- Test_RBFs_Precession_4x4.mat
- Test_RBFs_Wiens_2x2.mat
- Test_RBFs_Wiens_4x2.mat
- Test_RBFs_Wiens_4x4.mat
- Wiens_FWI_Information.h5
- Wiens_Wrapped.h5
