# Supplementary material for: Full-waveform acoustic tomography for fluid temperature and flow
Source: Exp Fluids. 2025 Jul 8;66(8):145. doi: 10.1007/s00348-025-04068-z (PMC12238201; doi:10.1007/s00348-025-04068-z)
Supplement: Supplementary file 2 — A folder including the data and Python notebook to reproduce Figures 8 to 11. Additionally, we provide the regularization parameters applied for the straight-ray inversions (\documentclass[12pt]{minimal} \usepackage{amsmath} \usepackage{wasysym} \usepackage{amsfonts} \usepackage{amssymb} \usepackage{amsbsy} \usepackage{mathrsfs} \usepackage{upgreek} \setlength{\oddsidemargin}{-69pt} \begin{document}$$N_\text {RBS}$$\end{document}NRBS and \documentclass[12pt]{minimal} \usepackage{amsmath} \usepackage{wasysym} \usepackage{amsfonts} \usepackage{amssymb} \usepackage{amsbsy} \usepackage{mathrsfs} \usepackage{upgreek} \setlength{\oddsidemargin}{-69pt} \begin{document}$$\sigma _\text {RBF}$$\end{document}σRBF) and full-waveform inversions (width \documentclass[12pt]{minimal} \usepackage{amsmath} \usepackage{wasysym} \usepackage{amsfonts} \usepackage{amssymb} \usepackage{amsbsy} \usepackage{mathrsfs} \usepackage{upgreek} \setlength{\oddsidemargin}{-69pt} \begin{document}$$\sigma _k$$\end{document}σk of Gaussian smoothing kernels used in each iteration). [file 348_2025_4068_MOESM2_ESM.zip › Create Summarizing Figures.ipynb]

# %% [markdown]
# Generate the Summarizing Figures
This routine generates the central figures which are shown in the manuscript.\
The data is read from the `Results` folder where it has been stored using the `Evaluation` Manuscript.

# %% [code]
import h5py
import numpy as np
import matplotlib.pyplot as plt
import sys
from matplotlib import gridspec
from matplotlib.lines import Line2D
import scipy
# import custom routine
import SensorArrays

# %% [markdown]
## Figure 8

# %% [code]
# Adjust Font Size 
plt.rcParams.update({'font.size': 10.5})

# %% [code]
# Read File
fname = "Wiens_Wrapped.h5"

Arrays = ["4x4", "4x2", "2x2"]
Methods = ["FWI", "SRI"]
Fields = ["DeltaT"]

Reconstructions = []

with h5py.File(fname, "r") as hf:
    x = hf["x"][:]
    y = hf["y"][:]
    DeltaT = hf["DeltaT_true"][:,:]
    # read reconstructions
    
    for Array in Arrays:
        for Method in Methods:
            for Field in Fields:
                Reconstructions.append(hf[f"{Field}_{Array}_{Method}"][:,:])

SensorPos = []
ijsrc, ijrec = SensorArrays.Transducers4x4(len(x),len(y))
SensorPos.append(ijsrc*(x[1]-x[0]))
ijsrc, ijrec = SensorArrays.Transducers4x2(len(x),len(y))
SensorPos.append(ijsrc*(x[1]-x[0]))
ijsrc, ijrec = SensorArrays.Transducers2x2(len(x),len(y))
SensorPos.append(ijsrc*(x[1]-x[0]))

# %% [code]
fig = plt.figure(figsize = (8,9))

cmap = "inferno"
gs = gridspec.GridSpec(3,3)

ax1 = plt.subplot(gs[0,0])

clim = [np.min(DeltaT), np.max(DeltaT)]

im1 = ax1.pcolormesh(x,y,DeltaT.T, cmap = cmap, clim = clim)
ax1.set_aspect("equal")
ax1.set_xticks([])
ax1.set_ylabel("$y$ [m]")
gs.update(wspace = 0.1, hspace = -0.1)

cax = fig.add_axes([ax1.get_position().x1 + 0.02,  # x position (right of ax_main)
                    ax1.get_position().y0,         # y position (same as ax_main)
                    0.02,  # width of colorbar
                    ax1.get_position().height])  # height of colorbar
fig.colorbar(im1, cax=cax, label = "$\\Delta T$ [K]")

data_idx = 0
for j in [0,1,2]:
    for i in [1,2]:
        data = Reconstructions[data_idx]
        ax = plt.subplot(gs[i,j])
        ax.pcolormesh(x,y,data.T, cmap = cmap, clim = clim)
        ax.scatter(SensorPos[j][0,:], SensorPos[j][1,:], marker = "*", c = "white", s = 35)
        #ax.text(0.07, 0.82, Arrays[j], color = "snow", fontsize = 12, weight = "demi")
        data_idx += 1
        
        ax.set_xticks([]) if i != 2 else ax.set_xlabel("$x$ [m]")   
        ax.set_yticks([]) if j != 0 else ax.set_ylabel("$y$ [m]")
        
        ax.set_aspect("equal")

# --- Add horizontal lines between rows ---
line_y_positions = [0.37, 0.615]

for y_pos in line_y_positions:
    line = Line2D([0, 0.9], [y_pos, y_pos], color='black', linewidth=2, transform=fig.transFigure, zorder=10)
    fig.add_artist(line)

# --- Add text labels parallel to the y-axis on the left of each row ---
row_texts = ["True", "FWI", "SRI"]
row_y_positions = [0.75, 0.5, 0.25]

for text, y_pos in zip(row_texts, row_y_positions):
    fig.text(0, y_pos, text, va='center', ha='left', rotation='vertical', fontsize=12, weight='bold')

plt.savefig("../../Figures/Wiens_Reconstructions.jpg", dpi = 600, bbox_inches = "tight")
plt.show()

# %% [markdown]
## Figure 9

# %% [code]
# Read File
fname = "Precession_Wrapped.h5"

Methods = ["FWI", "SRI"]
Arrays = ["4x4", "4x2", "2x2"]
Fields = ["vx", "vy"]

Reconstructions = []

with h5py.File(fname, "r") as hf:
    x = hf["x"][:]
    y = hf["y"][:]
    vx = hf["vx_true"][:,:]
    vy = hf["vy_true"][:,:]
    # read reconstructions
    for Method in Methods:
        for Array in Arrays:
            for Field in Fields:
                Reconstructions.append(hf[f"{Field}_{Array}_{Method}"][:,:])

SensorPos = []
ijsrc, ijrec = SensorArrays.Transducers4x4(len(x),len(y))
SensorPos.append(ijsrc*(x[1]-x[0]))
ijsrc, ijrec = SensorArrays.Transducers4x2(len(x),len(y))
SensorPos.append(ijsrc*(x[1]-x[0]))
ijsrc, ijrec = SensorArrays.Transducers2x2(len(x),len(y))
SensorPos.append(ijsrc*(x[1]-x[0]))

# %% [code]
fig = plt.figure(figsize = (8,9))

cmap = "viridis"
v_inc = 8
gs = gridspec.GridSpec(3,3)

quiver_width = 0.006
quiver_scale = 1.2

gs.update(wspace = 0.1, hspace = -0.1)
ax1 = plt.subplot(gs[0,0])

clim = [np.min(np.sqrt(vx**2 + vy**2)), np.max(np.sqrt(vx**2 + vy**2))]

im1 = ax1.pcolormesh(x,y,np.sqrt(vx**2 + vy**2).T, cmap = cmap, clim = clim)
ax1.quiver(x[::v_inc],y[::v_inc],vx[::v_inc, ::v_inc].T, vy[::v_inc, ::v_inc].T,
           pivot = 'middle', color = 'snow', width = quiver_width, scale = quiver_scale)
ax1.set_aspect("equal")
ax1.set_xticks([])
ax1.set_ylabel("$y$ [m]")

cax = fig.add_axes([ax1.get_position().x1 + 0.02, ax1.get_position().y0, 0.015, ax1.get_position().height])
fig.colorbar(im1, cax=cax, label = "$u$ [m/s]")#, ticks = [0.01,0.04])

data_idx = 0
for i in [1,2]:
    for j in [0,1,2]:
        data_x = Reconstructions[data_idx]
        data_y = Reconstructions[data_idx+1]
        ax = plt.subplot(gs[i,j])
        ax.pcolormesh(x,y,np.sqrt(data_x**2 + data_y**2).T, cmap = cmap, clim = clim)
        ax.quiver(x[::v_inc],y[::v_inc],data_x[::v_inc, ::v_inc].T, data_y[::v_inc, ::v_inc].T,
                  pivot = 'middle', color = 'snow', width = quiver_width, scale = quiver_scale)
        ax.scatter(SensorPos[j][0,:], SensorPos[j][1,:], marker = "*", c = "white", s = 35)
        
        ax.set_xticks([]) if i != 2 else ax.set_xlabel("$x$ [m]")
        ax.set_yticks([]) if j != 0 else ax.set_ylabel("$y$ [m]")
            
        ax.set_aspect("equal")
        
        data_idx += 2

# --- Add horizontal lines between rows ---
line_y_positions = [0.37, 0.615]

for y_pos in line_y_positions:
    line = Line2D([0, 0.9], [y_pos, y_pos], color='black', linewidth=2, transform=fig.transFigure, zorder=10)
    fig.add_artist(line)

# --- Add text labels parallel to the y-axis on the left of each row ---
row_texts = ["True", "FWI", "SRI"]
row_y_positions = [0.75, 0.5, 0.25]

for text, y_pos in zip(row_texts, row_y_positions):
    fig.text(0, y_pos, text, va='center', ha='left', rotation='vertical', fontsize=12, weight='bold')

plt.savefig("Precession_Reconstructions.jpg", dpi = 600, bbox_inches = "tight")
plt.show()

# %% [markdown]
## Figure 10

# %% [code]
# Read File
fname = "BuoyancyFree_Wrapped.h5"

Methods = ["FWI", "SRI"]
Arrays = ["4x4", "4x2", "2x2"]
Fields = ["DeltaT", "vx", "vy"]

Reconstructions = []

with h5py.File(fname, "r") as hf:
    x = hf["x"][:]
    y = hf["y"][:]
    DeltaT = hf["DeltaT_true"][:,:]
    vx = hf["vx_true"][:,:]
    vy = hf["vy_true"][:,:]
    # read reconstructions
    
    for Method in Methods:
        for Array in Arrays:
            for Field in Fields:
                Reconstructions.append(hf[f"{Field}_{Array}_{Method}"][:,:])

SensorPos = []
ijsrc, ijrec = SensorArrays.Transducers4x4(len(x),len(y))
SensorPos.append(ijsrc*(x[1]-x[0]))
ijsrc, ijrec = SensorArrays.Transducers4x2(len(x),len(y))
SensorPos.append(ijsrc*(x[1]-x[0]))
ijsrc, ijrec = SensorArrays.Transducers2x2(len(x),len(y))
SensorPos.append(ijsrc*(x[1]-x[0]))

# %% [code]
fig = plt.figure(figsize = (8,9))

cmap = "inferno"
v_inc = 8
quiver_width = 0.006
quiver_scale = 0.1
gs = gridspec.GridSpec(3,3)

ax1 = plt.subplot(gs[0,0])

clim = [np.min(DeltaT), np.max(DeltaT)]

im1 = ax1.pcolormesh(x,y,DeltaT.T, cmap = cmap, clim = clim)
im1_quiver = ax1.quiver(x[::v_inc],y[::v_inc],vx[::v_inc, ::v_inc].T, vy[::v_inc, ::v_inc].T,
                        pivot = 'middle', color = 'snow', width = quiver_width, scale = quiver_scale)
ax1.set_aspect("equal")
ax1.set_xticks([])
ax1.set_ylabel("$y$ [m]")
gs.update(wspace = 0.1, hspace = -0.1)

cax = fig.add_axes([ax1.get_position().x1 + 0.02, ax1.get_position().y0, 0.02, ax1.get_position().height])

fig.colorbar(im1, cax=cax, label = "$\\Delta T$ [K]")

#draw box to add the key on top
qk = plt.quiverkey(im1_quiver, 1.4, 0.02, U = 0.01, label = "1 cm/s", color = "black")

data_idx = 0
for i in [1,2]:
    for j in [0,1,2]:
        data = Reconstructions[data_idx]
        data_x = Reconstructions[data_idx+1]
        data_y = Reconstructions[data_idx+2]
        ax = plt.subplot(gs[i,j])
        ax.pcolormesh(x,y,data.T, cmap = cmap, clim = clim)
        ax.quiver(x[::v_inc],y[::v_inc],data_x[::v_inc, ::v_inc].T, data_y[::v_inc, ::v_inc].T,
                  pivot = 'middle', color = 'snow', width = quiver_width, scale = quiver_scale)
        ax.scatter(SensorPos[j][0,:], SensorPos[j][1,:], marker = "*", c = "white", s = 35)
        data_idx += 3
        
        ax.set_xticks([]) if i != 2 else ax.set_xlabel("$x$ [m]")
        ax.set_yticks([]) if j != 0 else ax.set_ylabel("$y$ [m]")
        
        ax.set_aspect("equal")


# --- Add horizontal lines between rows ---
line_y_positions = [0.37, 0.615]

for y_pos in line_y_positions:
    line = Line2D([0, 0.9], [y_pos, y_pos], color='black', linewidth=2, transform=fig.transFigure, zorder=10)
    fig.add_artist(line)

# --- Add text labels parallel to the y-axis on the left of each row ---
row_texts = ["True", "FWI", "SRI"]
row_y_positions = [0.75, 0.5, 0.25] 

for text, y_pos in zip(row_texts, row_y_positions):
    fig.text(0, y_pos, text, va='center', ha='left', rotation='vertical', fontsize=12, weight='bold')

plt.savefig("BuyancyFree_Reconstructions.jpg", dpi = 600, bbox_inches = "tight")
plt.show()

# %% [markdown]
## Figure 11

# %% [code]
# Read all Errors from Results File:
Arrays = ["4x4", "4x2", "2x2"]

# velocity:
Models = ["Precession", "BuoyancyFree"]
RRSE_v_FWI = []
RRSE_v_SRI = []
for Model in Models:
    fname = f"{Model}_Wrapped.h5"
    with h5py.File(fname, "r") as hf:
        for Array in Arrays:
            RRSE_v_FWI.append(hf[f"v_Error_{Array}_FWI"][()])
            RRSE_v_SRI.append(hf[f"v_Error_{Array}_SRI"][()])

# Temperature:
Models = ["Wiens", "BuoyancyFree"]
RRSE_DT_FWI = []
RRSE_DT_SRI = []
for Model in Models:
    fname = f"{Model}_Wrapped.h5"
    with h5py.File(fname, "r") as hf:
        for Array in Arrays:
            RRSE_DT_FWI.append(hf[f"DeltaT_Error_{Array}_FWI"][()])
            RRSE_DT_SRI.append(hf[f"DeltaT_Error_{Array}_SRI"][()])

RRSE_v_FWI = np.array(RRSE_v_FWI)
RRSE_v_SRI = np.array(RRSE_v_SRI)
RRSE_DT_FWI = np.array(RRSE_DT_FWI)
RRSE_DT_SRI = np.array(RRSE_DT_SRI)

print(RRSE_DT_SRI)

# %% [code]
# Set the global font size
plt.rcParams.update({'font.size': 18})

# %% [code]
plt.figure(figsize = (7,4))

plt.plot([3,4,5,6,7,8], RRSE_v_FWI, marker = "o", color = "lightgreen", linestyle = "", markersize = 10, label = "$v$ (FWI)")
plt.plot([0,1,2,6,7,8], RRSE_DT_FWI, marker = "o", color = "darkblue", linestyle = "", markersize = 9, label = "$\\Delta T$ (FWI)")
plt.plot([3,4,5,6,7,8], RRSE_v_SRI, marker = "d", color = "lightgreen", linestyle = "", markersize = 8, label = "$v$ (SRI)")
plt.plot([0,1,2,6,7,8], RRSE_DT_SRI, marker = "d", color = "darkblue", linestyle = "", markersize = 7, label = "$\\Delta T$ (SRI)")

#plt.xlim(-0.2,len(E_FWI_40x40)-0.8)
plt.ylim(0,)
plt.xticks([0,1,2,3,4,5,6,7,8], ["4x4","4x2","2x2","4x4","4x2","2x2","4x4","4x2","2x2"])

plt.vlines([2.5, 5.5], ymin = -0.05, ymax = 2.5, color = "grey", linestyle = "--")
plt.xlim(-0.5, 8.5)
plt.ylim(-0.05,1.85)
plt.text(-0.4,1.7, "Static Fluid", fontsize = 15)
plt.text(2.6,1.7, "Isothermal Flow", fontsize = 15)
plt.text(5.6,1.7, "Convective Flow", fontsize = 15)
plt.ylabel("$E$")
plt.xlabel("Array")
plt.legend(fontsize = 12, loc = (0.01,0.5), facecolor = "white")

plt.savefig("Error_Summary.jpg", dpi = 600, bbox_inches = "tight")
plt.show()

# %% [markdown]
## View Regularization Parameters (FWI and SRI):

# %% [markdown]
Choose a case (Model and Array)

# %% [code]
Model = "BuoyancyFree"
Array = "4x2"
for_Velocity = False # for inversion of velocity or temperature?

# %% [markdown]
First let us review which Number $N_\text{RBF}$ of the Radial Basis Functions and their width $\sigma_\text{RBF}$ is optimal (we chose the according ones for our benchmarks)

# %% [code]
Data = scipy.io.loadmat(f"Test_RBFs_{Model}_{Array}.mat")


N_RBFs = Data["No_of_Centers"]
Width_RBFs = Data["Sigma_of_RBFs"]

if for_Velocity: # Note that we plot the RMS-Error - the model with the minimum RMSE is hoewever also yielding the one with the minimum RRSE
    RMSE = Data["RMSu"]
else:
    RMSE = Data["RMST"] 

#Plot
plt.figure()
plt.scatter(N_RBFs, Width_RBFs, c = RMSE, s = 50, cmap = 'plasma')
plt.colorbar(label = "RMS-Error")
minimum = np.argmin(RMSE)
plt.scatter(N_RBFs[0,minimum], Width_RBFs[0,minimum], marker = 'o', s = 90 , facecolors='none', edgecolors='cyan')
plt.xlabel("$N_\\text{RBF}$")
plt.ylabel("$\\sigma_\\text{RBF}$")
plt.show()

print(f"Minimum Value of RRSE is obtained for {N_RBFs[0,minimum]} RBFs width width equaling {Width_RBFs[0,minimum]} m")

# %% [markdown]
Finally we can also review the history of the Waveform Misfit $\chi_k$ throughout the FWI. We also plot which filter widths $\sigma_k$ we used to smooth the gradients.

# %% [code]
h5_data = f"{Model}_FWI_Information.h5"

#look at filters for which Gradient?
for_Velocity = True

# load Information from saved file:

with h5py.File(h5_data,"r") as h:
    #----------------------------
    Chi = h[f"Misfit_hist_{Array}"][:].copy()
    
    if for_Velocity:
        filterWidth = h[f"sigma_Vfilter_{Array}"][:].copy()
        Velocity_Iterations = h[f"for_Velocity_{Array}"][:].copy()
    else:
        filterWidth = h[f"sigma_Vfilter_{Array}"][:].copy()
        Temperature_Iterations = h[f"for_Temperature_{Array}"][:].copy()


# Plot
plt.rcParams.update({'font.size': 12})
fig, ax1 = plt.subplots(figsize=(6, 3.3))

color = "orangered"
ax1.set_yscale('log')
ax1.plot(Chi, color = color, linestyle = " ", marker = "x", markersize = 11, label='Exponential')
ax1.set_ylabel("$\\chi(m_k)$ [Pa$^2$s]", color = color)
ax1.tick_params(axis='y', labelcolor=color)
ax1.set_xlabel("Iteration $k$")

color = "midnightblue"
ax2 = ax1.twinx()
ax2.plot(filterWidth[:], color = color, linestyle = " ", marker = "+", markersize = 12)
ax2.set_ylabel('$\\sigma_\\text{k}$ [m]', color=color)
ax2.tick_params(axis='y', labelcolor=color)

fig.tight_layout()
plt.show()

if for_Velocity:
    print(f"Iterations in which Velocity Updates were performed: \n {Velocity_Iterations}")
else:
    print(f"Iterations in which Temperature Updates were performed: \n {Temperature_Iterations}")

# %% [code]
